# Supplementary material for: Increasing Charge Carrier Mobility through Modifications of Terminal Groups of Y6: A Theoretical Study
Source: Int J Mol Sci. 2023 May 11;24(10):8610. doi: 10.3390/ijms24108610 (PMC10218651; doi:10.3390/ijms24108610)
Supplement: Supplementary file 1 [file ijms-24-08610-s001.zip]

Archive with 1 entries (1 files):
- ijms-2347941-supplementary.pdf
